# Supplementary material for: Accuracy of Three Commercial Wearable Devices for Sleep Tracking in Healthy Adults
Source: Sensors (Basel). 2024 Oct 10;24(20):6532. doi: 10.3390/s24206532 (PMC11511193; doi:10.3390/s24206532)
Supplement: Supplementary file 1 [file sensors-24-06532-s001.zip]

Archive with 1 entries (1 files):
- sensors-3172750-supplementary.pdf
